# Supplementary material for: Effects of Hydrogen Peroxide Produced by Catechins on the Aroma of Tea Beverages
Source: Foods. 2022 Apr 27;11(9):1273. doi: 10.3390/foods11091273 (PMC9102859; doi:10.3390/foods11091273)
Supplement: Supplementary file 1 [file foods-11-01273-s001.zip]

Archive with 1 entries (1 files):
- foods-1674258-supplementary.pdf
